# Supplementary material for: Thermal environment simulation and analysis of renovated solar greenhouses with enhanced cultivation area and space
Source: PLoS One. 2025 Nov 6;20(11):e0335954. doi: 10.1371/journal.pone.0335954 (PMC12591464; doi:10.1371/journal.pone.0335954)
Supplement: S1 File — (XLS) [file pone.0335954.s001.xls]

## Sheet: Sheet1
TIME	Shade room	Solar room
h	℃	℃
00:00	10.04	10.96
01:00	10.06	10.21
02:00	9.45	9.96
03:00	9.23	9.7
04:00	9.12	9.62
05:00	8.91	9.51
06:00	8.91	9.42
07:00	10.06	11.59
08:00	11.48	15.67
09:00	13.65	21.1
10:00	15.11	29.78
11:00	16.51	38.79
12:00	17.82	43.99
13:00	18.39	48.23
14:00	19.54	48.68
15:00	19.74	43.94
16:00	18.78	36.68
17:00	18.01	25.18
18:00	17.15	20.25
19:00	16.04	18.38
20:00	14.17	16.56
21:00	13.48	15.13
22:00	12.6	13.88
23:00	11.78	12.16
24:00	11.66	11.94
