# Supplementary material for: Thermal environment simulation and analysis of renovated solar greenhouses with enhanced cultivation area and space
Source: PLoS One. 2025 Nov 6;20(11):e0335954. doi: 10.1371/journal.pone.0335954 (PMC12591464; doi:10.1371/journal.pone.0335954)
Supplement: S2 File — (XLS) [file pone.0335954.s002.xls]

## Sheet: Sheet1
TIME	SSG	DSG	SDSG
h	℃	℃	℃
00:00	5.4	7.22	6.44
01:00	5.21	7.36	6.45
02:00	5.07	7.24	6.24
03:00	4.89	6.98	5.94
04:00	4.54	6.72	5.66
05:00	3.99	6.5	5.42
06:00	3.42	6.3	5.22
07:00	2.94	6.13	5.05
08:00	6.07	9.03	7.86
09:00	20.96	24.48	23.71
10:00	31.43	34.101	32.71
11:00	36.21	39.948	37.85
12:00	39.74	43.939	41.67
13:00	42.38	45.97	44.28
14:00	37.28	42.141	39.45
15:00	30.46	34.648	32.48
16:00	19.99	24.148	21.43
17:00	14.43	16.72	15.52
18:00	11.78	13.54	13.11
19:00	9.81	11.47	10.62
20:00	9.01	10.2	9.34
21:00	8.35	9.3	8.46
22:00	7.78	8.62	7.79
23:00	7.33	8.08	7.27
24:00	6.84	7.63	6.93
