# Supplementary material for: Thermal environment simulation and analysis of renovated solar greenhouses with enhanced cultivation area and space
Source: PLoS One. 2025 Nov 6;20(11):e0335954. doi: 10.1371/journal.pone.0335954 (PMC12591464; doi:10.1371/journal.pone.0335954)
Supplement: S3 File — (XLS) [file pone.0335954.s003.xls]

## Sheet: Sheet1
TIME	DSG	SDSG
h	℃	℃
00:00	6.1	7.04
01:00	5.91	6.81
02:00	5.5	6.49
03:00	5.23	6.23
04:00	5.02	6.03
05:00	4.84	5.85
06:00	4.69	5.69
07:00	4.56	5.55
08:00	4.62	5.63
09:00	5.2	6.91
10:00	6.79	8.15
11:00	7.92	9.38
12:00	8.91	10.46
13:00	9.65	11.38
14:00	10.06	11.87
15:00	10.01	11.48
16:00	9.44	10.79
17:00	8.41	9.7
18:00	7.88	8.88
19:00	7.37	8.35
20:00	7.01	8
21:00	6.71	7.66
22:00	6.5	7.38
23:00	6.3	7.15
24:00	6.12	6.95
