# Supplementary material for: Thermal environment simulation and analysis of renovated solar greenhouses with enhanced cultivation area and space
Source: PLoS One. 2025 Nov 6;20(11):e0335954. doi: 10.1371/journal.pone.0335954 (PMC12591464; doi:10.1371/journal.pone.0335954)
Supplement: S4 File — (XLS) [file pone.0335954.s004.xls]

## Sheet: Sheet1
TIME	SSG	DSG	SDSG
h	W/m²	W/m²	W/m²
00:00	5.65	3.64	0.64
01:00	6.86	4.65	1.65
02:00	8.36	5.7	2.7
03:00	8.84	6.31	3.31
04:00	9.27	6.78	3.78
05:00	9.65	7.19	4.19
06:00	10	7.57	4.57
07:00	11.33	9.93	6.93
08:00	14.36	11.55	8.55
09:00	20.14	14.98	11.88
10:00	11.81	2.81	4.81
11:00	-28.25	-19.26	-14.76
12:00	-47.09	-34.89	-28.12
13:00	-62.92	-52.05	-45.65
14:00	-76.29	-62.74	-57.24
15:00	-83.73	-69.68	-64.28
16:00	-87.63	-71.28	-68.82
17:00	-83.75	-69.27	-67.27
18:00	-64.2	-51.29	-49.29
19:00	-48.54	-35.61	-33.61
20:00	-37.38	-26.95	-24.95
21:00	-27.34	-19.65	-16.65
22:00	-17.2	-11.41	-7.41
23:00	-9.88	-4.89	-1.89
24:00	-5.88	-5.9	-4.9
