# Supplementary material for: Thermal environment simulation and analysis of renovated solar greenhouses with enhanced cultivation area and space
Source: PLoS One. 2025 Nov 6;20(11):e0335954. doi: 10.1371/journal.pone.0335954 (PMC12591464; doi:10.1371/journal.pone.0335954)
Supplement: S5 File — (XLS) [file pone.0335954.s005.xls]

## Sheet: Sheet1
TIME	SSG	DSG-N	DSG-S	SDSG-N	SDSG-S
h	℃	℃	℃	℃	℃
00:00	10	11.25	10.91	12	10
01:00	10.75	11.29	11.1	12.97	10.91
02:00	10.78	11.28	11.05	11.71	10.82
03:00	10.74	11.23	11	11.25	10.75
04:00	10.7	11.17	10.95	11.04	10.7
05:00	10.66	11.12	10.91	10.92	10.65
06:00	10.62	11.07	10.87	10.85	10.62
07:00	13.67	14.93	11.16	14.6	10.85
08:00	16.02	16.53	12.13	19.18	11.68
09:00	22.64	18.12	13.3	26.25	12.71
10:00	31.96	30.7	14.48	34	13.78
11:00	39.16	40.61	15.63	40.5	14.78
12:00	43.76	46.69	16.58	45.84	15.67
13:00	46.16	50.14	17.26	49.05	16.33
14:00	46.51	50.4	17.68	49.28	16.74
15:00	43.1	45.61	17.76	45.13	16.83
16:00	36.13	37.13	17.42	36.95	16.55
17:00	28.56	26.68	16.71	27.16	15.89
18:00	21.8	21.75	15.72	22.43	15.03
19:00	18.72	19.69	15.01	19.87	14.38
20:00	17.62	18.58	14.55	17.79	13.97
21:00	16.75	17.36	14.22	16.58	13.68
22:00	16.03	16.46	13.99	15.7	13.42
23:00	15.43	15.79	13.76	15.03	13.22
24:00	14.93	15.26	13.58	14.91	13.19
