# Supplementary material for: Thermal environment simulation and analysis of renovated solar greenhouses with enhanced cultivation area and space
Source: PLoS One. 2025 Nov 6;20(11):e0335954. doi: 10.1371/journal.pone.0335954 (PMC12591464; doi:10.1371/journal.pone.0335954)
Supplement: S6 File — (XLS) [file pone.0335954.s006.xls]

## Sheet: Mean Temperature
Greenhouse type	Season	TSI
SDSG	Winter	0.328
SDSG	Spring	0.68
SDSG	Summer	0.524
SDSG	Autum	0.5
DSG	Winter	0.328
DSG	Spring	0.577
DSG	Summer	0.511
DSG	Autum	0.478
SSG	Winter	0.195
SSG	Spring	0.356
SSG	Summer	0.347
SSG	Autum	0.301
